# Supplementary material for: Mandibular Prognathism in Dolang Sheep: Hi-C Evidence for Localized TAD Remodeling at Craniofacial Loci
Source: Animals (Basel). 2025 Dec 23;16(1):39. doi: 10.3390/ani16010039 (PMC12784920; doi:10.3390/ani16010039)
Supplement: Supplementary file 1 [file animals-16-00039-s001.zip]

Archive with 2 entries (2 files):
- animals-3983905-figure S1.pdf
- animals-3983905-supplementary (Table S1).xls
