# Supplementary material for: Mandibular Prognathism in Dolang Sheep: Hi-C Evidence for Localized TAD Remodeling at Craniofacial Loci
Source: Animals (Basel). 2025 Dec 23;16(1):39. doi: 10.3390/ani16010039 (PMC12784920; doi:10.3390/ani16010039)
Supplement: Supplementary file 1 [file animals-16-00039-s001.zip › animals-3983905-supplementary (Table S1).xls]

## Sheet: Sheet1
Table S1. Full list of 1-Mb genomic windows with higher TAD-boundary density in UNDER versus CTRL groups (Δ boundary count ≥ 2). For each window, the table reports chromosome, genomic start and end coordinates, the number of TAD boundaries in CTRL and UNDER, the difference in boundary count (Δ = UNDER − CTRL), and nearby annotated genes.
chr	start	end	count_CTRL	count_UNDER	delta	genes
NC_056080.1	49000000	50000000	0	3	3	UBQLN2/FOXR2/RRAGB/KLF8
NC_056080.1	119000000	120000000	0	2	2
NC_056076.1	40000000	41000000	0	2	2
NC_056067.1	47000000	48000000	1	3	2
NC_056057.1	113000000	114000000	1	3	2
NC_056067.1	58000000	59000000	0	2	2
NC_056071.1	49000000	50000000	0	2	2
NC_056056.1	151000000	152000000	1	3	2	IL22/IL26/IFNG, MDM1
NC_056073.1	28000000	29000000	2	4	2
NC_056074.1	27000000	28000000	1	3	2
NC_056063.1	63000000	64000000	0	2	2
NC_056056.1	65000000	66000000	0	2	2	VRK2/FANCL
NC_056062.1	7000000	8000000	0	2	2
NC_056054.1	145000000	146000000	0	2	2	ROBO2
NC_056080.1	86000000	87000000	0	2	2
NC_056080.1	92000000	93000000	0	2	2
NC_056055.1	9000000	10000000	1	3	2	COL27A1 (+AKNA/KIF12/AMBP/WHRN/ZNF618)
NC_056080.1	96000000	97000000	1	3	2
NC_056080.1	27000000	28000000	2	0	-2
NC_056064.1	53000000	54000000	2	0	-2
NC_056065.1	50000000	51000000	3	1	-2
NC_056066.1	75000000	76000000	3	1	-2
NC_056067.1	35000000	36000000	3	1	-2
NC_056068.1	46000000	47000000	3	1	-2
NC_056080.1	95000000	96000000	3	1	-2
NC_056080.1	75000000	76000000	2	0	-2
NC_056080.1	94000000	95000000	2	0	-2
NC_056080.1	93000000	94000000	2	0	-2
NC_056072.1	41000000	42000000	2	0	-2
NC_056076.1	25000000	26000000	2	0	-2
NC_056054.1	27000000	28000000	4	2	-2
NC_056063.1	11000000	12000000	3	1	-2
NC_056056.1	73000000	74000000	3	1	-2
NC_056054.1	136000000	137000000	2	0	-2
NC_056054.1	239000000	240000000	3	1	-2
NC_056054.1	262000000	263000000	3	1	-2
NC_056054.1	263000000	264000000	3	1	-2
NC_056055.1	53000000	54000000	2	0	-2
NC_056055.1	92000000	93000000	2	0	-2
NC_056055.1	132000000	133000000	3	1	-2
NC_056055.1	154000000	155000000	2	0	-2
NC_056055.1	202000000	203000000	3	1	-2
NC_056056.1	26000000	27000000	2	0	-2
NC_056056.1	121000000	122000000	3	1	-2
NC_056054.1	91000000	92000000	4	2	-2
NC_056056.1	134000000	135000000	3	1	-2
NC_056056.1	136000000	137000000	5	3	-2
NC_056056.1	214000000	215000000	3	1	-2
NC_056057.1	24000000	25000000	2	0	-2
NC_056057.1	91000000	92000000	2	0	-2
NC_056058.1	22000000	23000000	4	2	-2
NC_056058.1	65000000	66000000	3	1	-2
NC_056058.1	102000000	103000000	2	0	-2
NC_056060.1	22000000	23000000	3	1	-2
NC_056061.1	8000000	9000000	2	0	-2
NC_056071.1	20000000	21000000	3	0	-3
